# Supplementary material for: Cell Differentiation and Proliferation in the Bone Marrow and Other Organs of 2D2 Mice during Spontaneous Development of EAE Leading to the Production of Abzymes
Source: Molecules. 2022 Mar 28;27(7):2195. doi: 10.3390/molecules27072195 (PMC9000721; doi:10.3390/molecules27072195)
Supplement: Supplementary file 1 [file molecules-27-02195-s001.zip]

Archive with 1 entries (1 files):
- molecules-1647268-supplementary.pdf
